# Supplementary material for: New Trends in Thyroid Malignancy: Minimally Invasive Thermal Ablation Percutaneous Techniques for T1 Papillary Thyroid Carcinomas
Source: Curr Oncol. 2025 Aug 7;32(8):442. doi: 10.3390/curroncol32080442 (PMC12385003; doi:10.3390/curroncol32080442)
Supplement: Supplementary file 1 [file curroncol-32-00442-s001.zip]

Archive with 1 entries (1 files):
- curroncol-3783163-supplementary.mp4
